# Supplementary material for: Brain Structure and Optimism Bias: A Voxel-Based Morphometry Approach
Source: Brain Sci. 2022 Feb 26;12(3):315. doi: 10.3390/brainsci12030315 (PMC8946158; doi:10.3390/brainsci12030315)
Supplement: Supplementary file 1 [file brainsci-12-00315-s001.zip]

Archive with 1 entries (1 files):
- brainsci-1560406-supplementary.pdf
